# Supplementary material for: High-resolution multiomics links nutrients and mixotrophy to toxicity in a harmful bloom of the haptophyte Chrysochromulina leadbeateri
Source: Sci Adv. 2025 Jun 25;11(26):eadv3390. doi: 10.1126/sciadv.adv3390 (PMC12190008; doi:10.1126/sciadv.adv3390)
Supplement: Supplementary file 2 — Tables S1 and S5 [file sciadv.adv3390_tables_s1_and_s5.zip]

Archive with 2 entries (2 files):
- adv3390_table_s1.xlsx
- adv3390_table_s5.xlsx
