# Supplementary material for: High-resolution multiomics links nutrients and mixotrophy to toxicity in a harmful bloom of the haptophyte Chrysochromulina leadbeateri
Source: Sci Adv. 2025 Jun 25;11(26):eadv3390. doi: 10.1126/sciadv.adv3390 (PMC12190008; doi:10.1126/sciadv.adv3390)
Supplement: Supplementary file 2 — Tables S1 and S5 [file sciadv.adv3390_tables_s1_and_s5.zip › adv3390_table_s1.xlsx]

## Sheet: Sheet1
Environmental parameters and cruise information (station, event [ship station], date, time, geographical coordinates) across the fjord study area in northern Norway. C. leadbeateri cell densities are given for the key bloom stations in Balsfjorden (St 7 to 10) and non-bloom Porsangerfjorden (St 17 to 20). Temperature, salinity, silicate (SiO4), inorganic nitrogen (NO2-, NO3-, and NH4+), total N, …												continous measurements by CTD
Station	Event	Date	Time (ship time)	Latitude (°N)	Longitude (°E)	depth of DCM samples (m) from Niskin bottles	C. leadbeateri cell density (cells L-1)	Chlorophyll a (Laboratory based, µg L-1)	Particulate organic C:N	Particulate organic C:P	Particulate organic N:P	CM, as identified by fluorescence	Temperature (°C)	Fluorometer	PO4 (µmol L-1)	SiO4 (µmol L-1)	NO2 (µmol L-1)	NO3 (µmol L-1)	NH4 (µmol L-1)	Total inorganic N (µmol L-1)	N:P ratio	Salinity
7	HE533_7-1	5/25/2019	08:00:00	69.6376	17.7885	8	1.1 x106	3,04	Sample lost	Sample lost	Sample lost	8	5.66	4.72	0.35	2.13	0.18	4.34	1.15	5.67	16.2	33.67
8	HE533_8-1	5/25/2019	13:00:00	69.5092	18.3205	12	2.4 x106	2.31	5.92	64.22	10.84	11.7	5.72	4.15	0.52	3.48	0.14	8.56	0.09	8.79	16.9	33.42
9	HE533_9-2	5/26/2019	08:00:00	69.2602	19.3613	4	2.0 x107	4.76	8.86	78.44	8.85	1.6	8.84	11.11	0.34	3.04	0.12	4.09	0.35	4.56	13.41	23.35
10	HE533_10-1	5/26/2019	14:00:00	69.428	19.0237	12	2.7 x107	17.43	6.66	54.61	8.21	11.3	5.97	35.23	0.12	1.55	0.01	0.38	0.05	0.44	3.67	32.57
17	HE533_17-2	5/30/2019	08:00:00	70.2668	25.1651	17	1.3 x104	2.26	4.89	23.98	4.90	17	2.6	22.97	0.06	5.48	0.02	0.19	0.12	0.33	5.5	33.69
18	HE533_18-1	5/30/2019	13:00:00	70.5125	25.4617	28	3.0 x103	0.39	4.89	30.42	6.22	29.7	3.27	5.75	0.6	1.72	0.08	2.29	0.66	3.03	5.05	34.01
19	HE533_19-2	5/31/2019	08:00:00	70.7384	25.9061	28	1.2 x103	0.43	7.61	45.02	5.92	26.6	4.42	0.88	0.48	2.26	0.12	5.27	1	6.39	13.31	33.69
20	HE533_20-1	5/31/2019	13:00:00	70.9216	26.256	18	4.6 x103	0.86	4.83	30.11	6.24	18.4	4.7	1.33	0.47	2.21	0.15	5.95	0.65	6.75	14.36	33.97
