# Supplementary material for: High-resolution multiomics links nutrients and mixotrophy to toxicity in a harmful bloom of the haptophyte Chrysochromulina leadbeateri
Source: Sci Adv. 2025 Jun 25;11(26):eadv3390. doi: 10.1126/sciadv.adv3390 (PMC12190008; doi:10.1126/sciadv.adv3390)
Supplement: Supplementary file 2 — Tables S1 and S5 [file sciadv.adv3390_tables_s1_and_s5.zip › adv3390_table_s5.xlsx]

## Sheet: TabS4
Gene		NP_p	NP_e	lon_p	lon_e	Sal_p	Sal_e	Si_p	Si_e	sm_p	sm_e	sn_p	sn_e	sp_p	sp_e	em_p	em_e	en_p	en_e	ep_p	ep_e	Supplementary table S5: p-values (_p) and estimates (_e) for linear models correlating gene expression (z-scores) and environmental parameters. NP: inorganic N:P ratio, lon: longitude, sal: salinity, Si: disolved silica, sm: shannon-index-micro-fraction, sn: shannon-nano, sp: shannon-pico, em: evenness-micro-fraction, en: evenness-nano, ep: evenness-pico
DN11087_c0_g1_i1		0.123444770502618	0.062689551576081	0.0184344806999302	-0.130602095655886	0.556711015336	0.0362756193580581	0.48805148899082	0.121484988501485	0.352158667991182	-0.332143428154677	0.201855915882042	0.472764189451252	0.224710763298595	0.367679599745791	0.321220826678957	-2.36926	0.322212	2.69444	0.187287	2.8661
DN7227_c0_g1_i5		0.0313436946876515	0.0853843751982149	0.0000639894589592546	-0.198175022364491	0.65811700646092	-0.0273601357629505	0.856841459138256	-0.0317706904247175	0.314975004842934	-0.358114971873866	0.790494190333044	0.100203635940162	0.122612001708727	0.462696563655431	0.256429654232344	-2.7011	0.915916	-0.290629	0.0754222	3.8019
DN7227_c0_g1_i3		0.0220954925291631	0.0901672110140193	0.000225275208499401	-0.187403722462218	0.627544740660973	-0.0299846092571817	0.611168693709469	0.0893029683485998	0.0992084259400383	-0.576152590346365	0.376055639150594	0.3311132858528	0.18048201410278	0.404097504534199	0.077496860219546	-4.11463	0.582012	1.51007	0.124408	3.31591
DN7300_c0_g1_i1		0.180012269120451	0.0549220526670005	0.0000124854311572969	-0.209907644024857	0.694241193405741	-0.0243169700523211	0.961735552551843	-0.00845228694844514	0.0882529526427114	-0.594441515632141	0.727329631257772	-0.131435100145982	0.539067862981748	0.188391059338036	0.0624278960613401	-4.32519	0.482721	-1.9214	0.390142	1.88955
DN3012_c0_g1_i1		0.474677550358046	0.029724100893171	0.234636547281268	-0.0690312780913665	0.0147555383006662	-0.14120446520724	0.823378160988889	-0.0393015714378008	0.0276749295069953	-0.751125763850769	0.981899366873805	-0.00856423678099713	0.600746495362604	-0.160705294014994	0.0275635676746089	-5.03565	0.975063	-0.0860552	0.634283	-1.05223
DN7526_c0_g2_i1		0.201070504497998	0.0524719845334981	0.310721606033052	-0.0591414764553579	0.133513317642984	-0.0905897338437084	0.468756771180419	-0.126867263233058	0.856429677272073	-0.0652148118912706	0.79994162862115	-0.0955917319253222	0.449069100647261	-0.231645190767095	0.718346963958942	-0.870039	0.756563	-0.852484	0.54381	-1.34055
DN7526_c0_g1_i3		0.176925188305841	0.0552975383696237	0.00195191364441558	-0.164203698704708	0.00116795512994863	-0.178816122130944	0.632351219808998	-0.0840648412964211	0.00942640912528393	-0.867176577100732	0.454483308048492	-0.280511423912175	0.390359580257214	-0.262355707436366	0.0056326621417244	-6.13272	0.370699	-2.44157	0.523698	-1.40749
DN7526_c0_g1_i4		0.570743742730624	-0.0236253173528693	0.843800834655747	-0.0116281452397101	0.46243302332898	-0.0452530805384798	0.357112700230942	-0.160651153610797	0.680487724049742	-0.148200083552282	0.918101331625548	0.0388104142155658	0.39318579981013	-0.260821048101273	0.731565506228817	-0.827642	0.922154	0.269	0.358088	-2.01823
DN2326_c0_g1_i9		0.0571316719127476	-0.0763231258049059	0.230911063084828	0.069565731552982	0.323436370365853	0.0605009794590432	0.00148148815553732	0.500031337032278	0.71484783226643	0.131540680952773	0.433366809986558	0.29363290827861	0.590088673383627	0.165396848689471	0.466919890644998	1.74681	0.355996	2.51607	0.728688	0.768201
DN2326_c0_g2_i1		0.0078422974891118	0.102638303693066	0.00540458504199899	-0.150479855071993	0.551164130916103	0.0367826496620455	0.548688023471681	0.105219794063138	0.652864299776812	-0.1618100372068	0.0564304411845273	0.69060569439203	0.0143300232766008	0.704590052612014	0.606028766818599	-1.24217	0.129635	4.06301	0.00974699	5.3132
DN33215_c0_g1_i1		0.259864701817177	-0.0464371831056255	0.563254705015245	0.0339948414758007	0.911924468918007	0.00685362868109862	0.738230294007591	0.0588033058757379	0.999176391413058	0.000372223933279556	0.381204797993086	0.327620078528341	0.562485302459509	-0.177721356382483	0.847478074828796	0.464478	0.351169	2.54093	0.459815	-1.62887
DN1148_c0_g1_i6		0.0112775247236506	0.0985234182454023	0.00213626145761144	-0.163071712368723	0.81938064780029	0.0141417591362609	0.490933870539109	0.120690242897204	0.324425072445054	-0.351346706250879	0.0983529978046051	0.60457141669429	0.0443038299102464	0.591461684191146	0.287882803260968	-2.53415	0.198766	3.47079	0.0305895	4.54554
DN8287_c5_g1_i1		0.891562257951246	0.00570091731339952	0.0231203422055149	-0.126430155984068	0.734198109928667	0.021013463898564	0.736957138734571	-0.0590994981636329	0.447071132002518	-0.272326155885052	0.552585991275888	-0.223265149056731	0.615883682917735	-0.154101455181171	0.370787865285491	-2.14222	0.413427	-2.2342	0.735991	-0.746768
DN13209_c0_g1_i3		0.0183488608842014	0.0925802281914672	0.001158046190632	-0.170467223992763	0.74994417240767	-0.0197272997756943	0.927122596999817	-0.0161131176093415	0.493176454461324	-0.245757462051531	0.586552309247024	0.204584824852434	0.0572933734673218	0.561804665936174	0.424308080372327	-1.91599	0.83848	0.560907	0.0349108	4.44548
DN5023_c1_g1_i2		0.052937365354133	-0.0775405401846369	0.0967615753349991	0.0949831211090634	0.525709572103873	0.0391402645951157	0.599768513898735	0.0921528366078148	0.353387995527875	0.331313373878275	0.325196680683371	0.367227942862098	0.293602794438371	-0.319426115992641	0.238041297774846	2.80489	0.257307	3.07249	0.197488	-2.80362
DN5023_c1_g1_i1		0.244080443832472	0.0479605714948688	0.849219605607197	0.0112201132586633	0.313840566544821	-0.0616844642231713	0.63774798380748	0.0827415651800258	0.583093518969484	-0.197228300030868	0.805352163211037	0.0929565236873362	0.902343732177669	0.037793378675394	0.528689665406727	-1.51505	0.74857	0.881367	0.863338	0.381604
DN60163_c0_g1_i1		0.247357420525302	0.0476391510949218	0.0873425360882936	0.0975921750360683	0.510787109094124	0.0405475507293423	0.414962594420341	-0.142516309733283	0.597388518311218	0.189835070186477	0.678489317194752	0.156164122465643	0.20051584481949	0.386928375557243	0.676506025847755	1.00598	0.60485	1.4201	0.222106	2.66135
DN18018_c0_g1_i1		0.914442346246389	-0.00449314152457738	0.0111987566887592	-0.139190929591364	0.00527311929364988	-0.158317140968216	0.414868500671847	-0.142544610767631	0.0104449167503656	-0.857067045630282	0.00527264995762271	-0.964382843085165	0.11944867814083	-0.466430924759059	0.00608123349440934	-6.08642	0.00399141	-7.21774	0.196264	-2.811
DN15610_c0_g3_i1		0.292850428380874	0.0434351863693979	0.0545713018677664	0.108774417098421	0.47302627909372	0.0442016794194521	0.443835490709464	-0.133991183801009	0.16991229860518	0.484234087336595	0.543593104893363	0.228296831876769	0.695985206927411	0.120161174990664	0.225366926895526	2.87953	0.467691	1.98714	0.725183	0.778512
DN41702_c0_g1_i1		0.00629457506654156	0.105008580641018	0.000697576031493146	-0.176119130159849	0.917876602974118	-0.00638887581397463	0.846059429409808	0.0341906592976964	0.499839213023942	-0.242023980563803	0.264642952639501	0.415038587520599	0.0245120489660168	0.653899470517281	0.437741893884859	-1.86171	0.460261	2.02004	0.0142126	5.07766
DN32226_c0_g1_i1		0.0831437385249982	0.070008349243299	0.0982252931747009	-0.0945948794213051	0.0237639440050224	-0.132155101816598	0.932263374239936	-0.0149738507977652	0.028097129264269	-0.749320264501289	0.659798778289383	-0.165790707243356	0.565787381656525	0.176233181019205	0.0204691375167788	-5.26609	0.613924	-1.38475	0.469557	1.59415
DN4431_c0_g1_i3		0.0261631054647624	0.0878968536373245	0.0118057974025403	-0.138317169725125	0.980253107568633	-0.00153384838971032	0.365956736139017	0.157775061688474	0.149831610311979	-0.506989605813234	0.108826472149379	0.587581174833619	0.124986951432435	0.459938635933822	0.13219256233943	-3.54314	0.187021	3.55994	0.0992109	3.54345
DN55982_c0_g1_i1		0.155387012043381	0.0580532386416216	0.902485434008945	0.00723276872977316	0.942461737898739	0.00447249344960726	0.713300655372289	-0.0646325022352994	0.702730280491624	-0.137384173052733	0.830272499027985	0.0808714476092157	0.119128142448461	0.466813322549167	0.637094030113329	-1.13681	0.84458	0.539464	0.113174	3.41274
DN2089_c0_g1_i1		0.00579626252361334	0.105875871337844	0.0013009621693356	-0.169111676419664	0.787119227777877	0.0167210107330352	0.69965092311972	0.0678520504720875	0.5681966585441	-0.205016974902302	0.133535655082546	0.551789095930742	0.0161450569410717	0.693762067419975	0.509554892260839	-1.58534	0.26911	2.9996	0.00970833	5.3156
DN85263_c0_g1_i1		0.0138833667298143	0.0960489627053372	0.0021925911508585	-0.162742426859734	0.927436686826874	-0.00564309682632496	0.926536282822334	-0.0162430918787411	0.743688882615536	-0.117758615397339	0.437249405370217	0.291195189479326	0.0313887172272098	0.628728776042166	0.66746127832384	-1.03575	0.670819	1.16766	0.018811	4.89197
DN43056_c0_g1_i1		0.00661444897961633	0.1044816620423	0.00393997710407007	-0.154973156193406	0.666603509494629	0.0266398945296467	0.44521483851958	0.133591476447704	0.444338956527	-0.273944335126454	0.0477435217273461	0.714385747871833	0.0211774301317933	0.668219928015126	0.405465529641987	-1.99371	0.11111	4.25948	0.0146256	5.05912
DN1239_c0_g1_i3		0.0121926002835965	0.0976054246931874	0.00165503781353423	-0.166234629608249	0.725266061604696	0.0217467941796733	0.640420685080809	0.0820878487238003	0.427795783466591	-0.283857782376882	0.144357453361953	0.537615218977331	0.033535948429963	0.621778729938839	0.377823179939409	-2.11147	0.279944	2.93446	0.0219366	4.78595
DN13794_c0_g2_i1		0.270184550622454	0.0454731970432435	0.0477079524016532	0.111753582472607	0.436280462827729	0.0479039283079273	0.446672337980484	-0.133169834967651	0.539347468906909	0.220365578868988	0.792911679041306	0.0990222002871213	0.142421602839471	0.440769912618406	0.614377044917976	1.21365	0.697923	1.06666	0.160953	3.03908
DN24972_c0_g1_i1		0.0212517517165195	0.0906799103783248	0.00798528929554304	-0.144603446658921	0.65920181099725	0.0272678778374511	0.389913709064661	0.150180210204414	0.338492299947218	-0.341488811126328	0.0631215236720877	0.674156208311131	0.0625188423455186	0.551341333227599	0.309573368198902	-2.42561	0.130007	4.05928	0.0480482	4.19187
DN15986_c0_g2_i1		0.0133074910451453	0.096560690552794	0.000781285163236736	-0.174889883872717	0.660334062357576	-0.0271716452137036	0.960635540982433	-0.00869545103680852	0.470712816114929	-0.258535211958869	0.535897767166072	0.232633160681608	0.0609735833518371	0.554363021329906	0.402782189454821	-2.00494	0.783543	0.755614	0.0369564	4.40151
DN62292_c0_g1_i1		0.0170396111057344	-0.0935183899014863	0.0597692573941739	0.106706240914373	0.366026409389032	0.0554874786599237	3.80043e+08	0.647973329123568	0.906263215954312	0.0424547071950951	0.565144457336728	0.216300441908042	0.817404001980118	0.0710835714533547	0.611101112448321	1.22482	0.408953	2.25533	0.980523	0.0541433
DN71726_c0_g1_i1		0.234048505675085	0.0489624553296062	0.0175376315595386	-0.131497091798235	0.0525956098714196	-0.115034953724027	0.439459679094874	0.135263596073848	0.030674906707833	-0.738744415205094	0.970329208538058	0.0140404977293065	0.896144676880816	-0.0402047676867212	0.0266491235758531	-5.06246	0.934046	-0.227814	0.983641	0.0454736
DN25801_c0_g1_i1		0.0105354030331944	0.0993141817913149	0.0173460404910656	-0.131693101287048	0.660679921039844	0.027142262161161	0.646183827705995	0.0806818321271899	0.336664540074132	-0.342755574961826	0.299729941239684	0.386595957319721	0.0128114301553487	0.714550602053152	0.280640256340049	-2.57153	0.459001	2.02564	0.00773935	5.44983
DN1701_c0_g1_i2		0.00743738403015754	0.103217820914409	0.00248827412095439	-0.161123535512858	0.96833921982732	0.00245963171384483	0.594801223956266	0.093401679089561	0.247026083111107	-0.410986451312014	0.160604598815225	0.517692100892877	0.035011993367408	0.617203736432939	0.208949888125781	-2.98048	0.29031	2.87362	0.0228031	4.75874
DN23742_c0_g1_i1		0.996191772414855	-0.0001996362076393	0.189910864488133	-0.0758694373067476	0.181357494894595	-0.0811315152098752	0.411548590277217	-0.143545426805562	0.400056480069051	-0.300960201509395	0.339304663246994	-0.356893319200346	0.56266199941284	-0.177641623922021	0.380659457321921	-2.09917	0.301968	-2.8068	0.625405	-1.07972
DN1362_c1_g1_i1		0.0132271224869537	0.0966335454387601	0.0251452106213012	-0.12483708419512	0.547423656831491	-0.0371258763618396	0.552481122452148	-0.104231325069337	0.653632367368369	-0.161428760676884	0.815867096546833	0.0878471559548561	0.112902761476767	0.474393661159278	0.5370263507364	-1.4848	0.987341	-0.0436794	0.0752842	3.80356
DN1927_c0_g1_i2		0.0219407404131851	0.0902600464403317	0.00373833566578311	-0.155698479155178	0.773100331918768	0.0178500313410334	0.330908690309281	0.16942769866005	0.280728519349881	-0.383749472817908	0.0897863533428647	0.619497396999757	0.0531961203740498	0.570537770057572	0.258763176113338	-2.68828	0.177187	3.63759	0.0389122	4.36123
DN56068_c0_g1_i1		0.495989199193686	0.0283229577063938	0.15557427965661	0.0819123834190156	0.865416342128291	-0.0104993976280295	0.227654215998181	-0.208992028036705	0.693888899775659	-0.14166911852428	0.752290778436464	-0.119003704951192	0.271961766654456	0.333716995576559	0.650413111185066	-1.09226	0.849661	-0.521626	0.301083	2.2651
DN11862_c0_g1_i1		0.00363638034291234	0.110568280958007	0.0417015766840594	-0.11464954179337	0.716669895308403	0.0224552470918505	0.75559195106103	0.0547793167045495	0.343591930285597	-0.337975836197731	0.138436583620369	0.545271929525149	0.0135445906411492	0.709627341192131	0.282774821959239	-2.56045	0.231139	3.2422	0.0091293	5.35253
DN11862_c0_g2_i1		0.00410026864241191	0.109392810087946	0.00222052558309359	-0.16258179378723	0.487208429897028	-0.0428127337464464	0.768072934277049	-0.0519030627251284	0.38217221382813	-0.312339388346014	0.553050063954921	0.223006514196257	0.0838351229662404	0.514555504051089	0.2973354183156	-2.48625	0.778704	0.772919	0.051239	4.13867
DN4203_c0_g1_i1		0.0215141791220472	0.0905187088719707	2.58639e+07	-0.230389229302396	0.274067027901491	-0.0668442687329675	0.902547252224784	-0.0215688058004641	0.077473279308079	-0.614182020767729	0.899635617706237	-0.0476002682099684	0.205123008406053	0.38314705886464	0.0526964843319356	-4.48298	0.611121	-1.39565	0.120562	3.34832
DN4203_c0_g2_i1		0.0864320539107296	0.0693224397189374	4.47273e+08	-0.216214514643511	0.297176109204097	-0.0637936556824287	0.985494992304167	-0.0032030527291442	0.0502593305675227	-0.675537651390134	0.738212968057862	-0.125999226675192	0.457478316305866	0.227427806926393	0.0342399656861941	-4.85894	0.500027	-1.84698	0.316934	2.1938
DN83044_c0_g1_i1		0.636667870483054	0.0197061041847381	0.296045378959248	-0.0609188560358963	0.000147121318666675	-0.200725038410695	0.807389383302678	0.0429228010761831	0.00345998361263907	-0.957374724276999	0.296606633672719	-0.389040134665224	0.212947814739543	-0.376854196642872	0.00296385044299044	-6.4993	0.346228	-2.56657	0.259837	-2.46236
DN82387_c0_g1_i1		0.0710783220734656	0.0727155501841532	0.0220424625614914	-0.127324603965437	0.566273847626035	-0.0354068332863861	0.627385248117449	-0.0852864368377085	0.893608703389435	-0.0482160822345609	0.988252358867658	0.0055580892588177	0.122408076899005	0.462935174732468	0.820334215727877	-0.54837	0.810797	-0.658637	0.0867594	3.67209
DN13945_c0_g1_i1		0.133719507020494	0.0611128948741	0.0826783268533385	0.0989629430219514	0.473256273562119	0.0441789869923372	0.406334525356428	-0.145126293011405	0.858652730304373	0.0641949524615893	0.869624684454001	0.0619392029877014	0.0512324986241065	0.574909366391179	0.96798120731816	0.0969756	0.787153	0.742718	0.0564874	4.05652
